# Supplementary material for: Hypothiocyanous Acid Disrupts the Barrier Function of Brain Endothelial Cells
Source: Antioxidants (Basel). 2022 Mar 22;11(4):608. doi: 10.3390/antiox11040608 (PMC9030776; doi:10.3390/antiox11040608)
Supplement: Supplementary file 1 [file antioxidants-11-00608-s001.zip]

Archive with 5 entries (4 files):
- Supplementary video/
- Supplementary video/Supplementary Video S1.avi
- Supplementary video/Supplementary Video S2.avi
- Supplementary video/Supplementary Video S3.avi
- Supplementary video/Supplementary Video S4.avi
